# Supplementary material for: Long-Term Follow-Up of Left Atrial Appendage Exclusion: Results of the V-CLIP Multi-Center Post-Market Study
Source: J Clin Med. 2025 Aug 4;14(15):5473. doi: 10.3390/jcm14155473 (PMC12346947; doi:10.3390/jcm14155473)
Supplement: Supplementary file 1 [file jcm-14-05473-s001.zip]

Archive with 1 entries (1 files):
- jcm-3687381-supplementary.pdf
